# Supplementary material for: Epidemiology and Seasonality of Endemic Human Coronaviruses in South African and Zambian Children: A Case-Control Pneumonia Study
Source: Viruses. 2021 Jul 31;13(8):1513. doi: 10.3390/v13081513 (PMC8402793; doi:10.3390/v13081513)
Supplement: Supplementary file 1 [file viruses-13-01513-s001.zip]

Archive with 1 entries (1 files):
- viruses-1284699-supplementary.pdf
